# Supplementary material for: Advantages evaluation of integrating administrative and functional zones based on Island political location potential theory: A case study of the Zhoushan Archipelago New Area in China
Source: PLoS One. 2025 Apr 1;20(4):e0320687. doi: 10.1371/journal.pone.0320687 (PMC11960871; doi:10.1371/journal.pone.0320687)
Supplement: S1 File — (XLSX) [file pone.0320687.s001.xlsx]

## Sheet: Sheet1
Year	City	General fiscal revenue (GFR)/100 million yuan RMB	General fiscal expenditure (GFE)/100 million yuan RMB	Export value of goods (EVG)/100 million dollars USD	Total investment in fixed assets (TIFA)/100 million yuan RMB	Total labor productivity (TLP)	Per capita disposable income (CDI)	GDP/billion yuan RMB	Population/Ten thousand People
2008	Zhoushan	43.15	76.78	32.86	339.43	3.7542	1.958	5.12	10.54
2009	Zhoushan	48.78	82.74	37.39	400.66	3.3895	1.9095	5.4	10.63
2010	Zhoushan	61.04	105.03	69.37	413.84	3.8351	1.8396	6.09	11.21
2011	Zhoushan	76.48	148.1	74.73	476.09	4.8	1.8362	6.89	11.37
2012	Zhoushan	85.56	155.22	92.24	570.6	4.834	1.8399	7.56	11.4
2013	Zhoushan	92.63	189.83	66.49	750.02	5.0341	1.8299	8.21	11.42
2014	Zhoushan	101.02	188.19	57.76	960.88	5.3325	1.7435	8.86	11.46
2015	Zhoushan	112.72	239.65	61.85	1134.76	6.2119	1.7313	9.31	11.52
2016	Zhoushan	120.32	250.54	62.63	1311.14	6.0475	1.7106	10.76	11.58
2017	Zhoushan	125.76	258.6	56.65	1515.07	6.6376	1.7056	11.3	11.68
2018	Zhoushan	146.02	308.49	64.18	1750.71	7.2602	1.6746	12.47	11.73
2019	Zhoushan	154.86	323.36	76.65	2023.01	7.3742	1.6714	13.62	11.76
2020	Zhoushan	159.2	312.69	85.26	2337.66	7.9915	1.6137	15.1	11.59
2021	Zhoushan	180.7	336.11	119.96	2701.24	8.8269	1.6091	17.81	11.65
2022	Zhoushan	156.15	354.27	171.79	3121.39	9.8535	1.567	19.51	11.7
2008	Ningbo	390.39	419.67	463.26	1728.24	3.4581	2.2005	39.47	69.83
2009	Ningbo	432.8	506.08	386.51	2004.22	3.2733	2.1547	43.29	71.3
2010	Ningbo	530.93	600.74	519.67	2193.28	3.6831	2.102	51.81	74.43
2011	Ningbo	657.55	750.72	608.32	2385.51	3.5269	2.0778	60.75	76.19
2012	Ningbo	725.5	828.44	614.45	2901.43	3.7677	2.0592	66.01	76.33
2013	Ningbo	792.8	939.89	657.1	3422.95	4.1604	2.0287	71.65	76.51
2014	Ningbo	860.61	1000.86	731.09	3989.46	4.4323	1.8184	76.1	77.37
2015	Ningbo	1006.41	1252.63	713.73	4506.58	4.7977	1.8079	80.04	78.18
2016	Ningbo	1114.54	1289.26	660.97	4961.39	5.7197	1.8046	86.86	78.5
2017	Ningbo	1245.29	1410.6	735.34	5009.58	6.1024	1.8029	98.42	79.4
2018	Ningbo	1379.69	1594.1	841.68	5189.92	7.1239	1.7879	107.45	81.03
2019	Ningbo	1468.51	1767.89	864.33	5610.3	7.5807	1.7713	120.35	83.72
2020	Ningbo	1510.84	1742.09	925.43	5918.6	7.6354	1.7045	125.99	93.57
2021	Ningbo	1723.14	1944.42	1181.88	6569.65	8.8107	1.72	145.95	94.82
2022	Ningbo	1680.23	2187.81	1222.46	7252.89	9.0722	1.686	157.04	95.8
